# Supplementary material for: Multiple Chitin- or Avirulent Strain-Triggered Immunity Induces Microbiome Reassembly in Rice
Source: Microorganisms. 2024 Jun 28;12(7):1323. doi: 10.3390/microorganisms12071323 (PMC11279204; doi:10.3390/microorganisms12071323)
Supplement: Supplementary file 1 [file microorganisms-12-01323-s001.zip]

Archive with 1 entries (1 files):
- microorganisms-3069141-supplementary.pdf
